# Supplementary material for: Evolution of Metabolic Phenotypes of Obesity in Coronary Patients after 5 Years of Dietary Intervention: From the CORDIOPREV Study
Source: Nutrients. 2021 Nov 12;13(11):4046. doi: 10.3390/nu13114046 (PMC8624211; doi:10.3390/nu13114046)
Supplement: Supplementary file 1 [file nutrients-13-04046-s001.zip]

Archive with 1 entries (1 files):
- nutrients-1413515-supplementary.pdf
